# Supplementary material for: Using Machine Learning to Identify Factors Affecting Antibody Production and Adverse Reactions After COVID-19 Vaccination
Source: Vaccines (Basel). 2026 Jan 26;14(2):115. doi: 10.3390/vaccines14020115 (PMC12945091; doi:10.3390/vaccines14020115)
Supplement: Supplementary file 1 [file vaccines-14-00115-s001.zip]

Archive with 3 entries (3 files):
- MDPI Vaccine_miya_Table S1.xlsx
- MDPI Vaccine_miya_Table S2.xlsx
- MDPI Vaccine_miya_Table S3.xlsx
