# Supplementary material for: Using Machine Learning to Identify Factors Affecting Antibody Production and Adverse Reactions After COVID-19 Vaccination
Source: Vaccines (Basel). 2026 Jan 26;14(2):115. doi: 10.3390/vaccines14020115 (PMC12945091; doi:10.3390/vaccines14020115)
Supplement: Supplementary file 1 [file vaccines-14-00115-s001.zip › MDPI Vaccine_miya_Table S1.xlsx]

## Sheet: Table S1
	Table S1: ‘Health Questionnaire’ form used in this study.
	Health Questionnaire
	This questionnaire has been desinged to understand the vaccination and side effect information. Please read each question carefully before you write down your answer.
	1. Name
	2.Vaccination Information
	Time of vaccination First ( ) Second ( ) Third ( )
	Type of vaccination Pfizer ( ) Moderna ( ) AstraZeneca ( )
	Date of vaccination Year ( ) Month ( ) Day ( )
	3. Side effect Information
	Did you have any side effect?
	No / Yes → If Yes, please specify what kid of side effect you are having.
	Injection side: Pain ( ) Redness ( ) Swelling ( ) Itching ( )
	endogenous side effect: Fatigue ( ) Headache ( ) Myalgia ( ) Arthralgia ( )
	Chills ( ) Nausea ( )
	Fever and Feverish ( ) → What wasa the hifest your body temperature went up to? ( ℃ )
