# Supplementary material for: Using Machine Learning to Identify Factors Affecting Antibody Production and Adverse Reactions After COVID-19 Vaccination
Source: Vaccines (Basel). 2026 Jan 26;14(2):115. doi: 10.3390/vaccines14020115 (PMC12945091; doi:10.3390/vaccines14020115)
Supplement: Supplementary file 1 [file vaccines-14-00115-s001.zip › MDPI Vaccine_miya_Table S2.xlsx]

## Sheet: Table S2
	Table S2: Items measured in the Iwaki Health Promotion Project in 2021.
No.	Mesured items
1	Questionnaire: Familiy structure, educational history, medical history, family history, current medication, lifestyle (smoking, alchol, esercise), motion and time study, activity of daily living, oranl hygiene, menstrucation status, number of pregnancies or deliveries, bone fracture histroy
2	Short Form Health Survey (SF36; Licensed from iHope International Co., Ltd., Kyoto)
3	Perceived Health Compatence Scale (PHCS)
4	Bowel movement: Rome Ⅲ criteria
5	Self-efficacy regarding general health-relased behavior: Percerived Health Competence Scale
6	Diet: Brief-type self-administered diet history questionnaire (BDHQ)(Licensed from DHO Support Center, Tokyo)
7	Overactuve Bladder Symptom Socre (OABSS)
8	Body Composition: % fat, muscle volume, visceral fat volume, etc.
9	Cardiovascular-related items: blood pressure, electrocardiography, echocardioglraphy, brachial-ankle pulse wave velocity, ankle brachical index (ABI), fundus examination
10	abdominal ultrasonography (for liver, pancreas, gall bladder, etc.)
11	Pulmonary function (using spirometer)
12	Physical fitness: Grip strength, sit-and -reach, lateral jumps. long jump with standing, standing balance with opend eyes, bar gripping reaction time, etc.
13	Blood examination:
	①Basic items : Leykocyte number, platelet number, hemoglobin, liver function, renal function, etc.
	②Immunoglobulins, complements, urinc acid, electrodes, etc.
	③Trace elements : Manganiese, zinc, selenium, chrome, nickel, etc.
	④Glicose, lipid, and bone metabolism: HbA1c, Blood glucose, LDL-/HDL-cholesterol, triglyceride, etc.
	⑤Amino acid, fatty acid, etc.
	⑥Horomnes, Cytokines and Vitamins, etc.
	⑦Neutrophil function: Reactive oxygen production capability, phagocytic activity, serum opsonin activity, etc.
14	Depress state: Cneter for Epidemiologic Studies Depression Scale (CES-D)
15	Feces: Gut Mcrobiota (16S-rRNA gene and Miseq method, shotgun analsis method)
16	Urine : 8-OHdG trace albumin, cortisol, aldosterone, equol, etc.
17	Sleeping stateus: Pittsburgh Sleep quality Index, polysomnography
18	Oral cavity: Oral flora, tongue microbiota (16S rRNA gene and Miseq method, shotgun analsis method), periodontal disease, occlusal function, etc.
19	Advanced glyaction end products
20	Metabolome analysis and Telomere G-tail length (blood)
21	Whole genome analysis (blood)
22	Poor blood circulation
