# Supplementary material for: Using Machine Learning to Identify Factors Affecting Antibody Production and Adverse Reactions After COVID-19 Vaccination
Source: Vaccines (Basel). 2026 Jan 26;14(2):115. doi: 10.3390/vaccines14020115 (PMC12945091; doi:10.3390/vaccines14020115)
Supplement: Supplementary file 1 [file vaccines-14-00115-s001.zip › MDPI Vaccine_miya_Table S3.xlsx]

## Sheet: Table S3
	Table S3: The feature imapacts used for BN analysis are listed (a: antibody titer, b: presence of adverse reactions, and c: presence of fever symptoms).
	a: antibody titer				b: presence of adverse reactions				c: presence of fever symptoms
	Feature type	Feature name	Feature importance (MEDIAN)		Feature type	Feature name	Feature importance (MEDIAN)		Feature type	Feature name	Feature importance (MEDIAN)
	Blood and Urine test	1-Methylhistidine (nmol/mL)	0.00923789		Blood and Urine test	1,5-Anhydro-D-glucitol (µg/mL)	0.000248		Blood and Urine test	Vascular endothelial growth factor (pg/mL)	0.002742
		Adiponectin (μg/mL)	0.0137553			1Methylhistidine (nmol/mL)	0.001698			1-methylhistidine (nmol/ml)	0.004235
		Adrenaline concentration (μg/L)	0.0193921			Alanine (nmol/mL)	0.001218			Alkaline Phosphatase (U/L)	0.004743
		Adrenocorticotropic hormone (pg/mL)	0.0194645			Alkaline Phosphatase (U/L)	0.000561			C-peptide (ng/mL)	0.002924
		Albumin (g/dL)	0.0290365			Fisher ratio	0.000784			Creatinine (mg/dL)	0.001438
		Alkaline Phosphatase (U/L)	0.0177763			Follicle stimulating hormone (mIU/mL)	0.000245			Dehydroepiandrosterone sulfate (μg/dL)	0.002988
		Arginine (nmol/mL)	0.0414397			IgA (mg/dL)	0.000445			Dihomo-γ-linolenic acid (%)	0.002058
		Cortisol (μg/dL)	0.00800887			Luteinizing hormone (mIU/mL)	0.00305			Eicosatrienoic acid	0.002631
		C-reactive protein (CRP) quantitative test (mg/dL)	0.0074727			Lymphocyte subset: CD16(-)×CD56(-) (%)	0.000539			Free testosterone (pg/mL)	0.002913
		Dihomo-γ-linolenic acid (μg/mL)	0.0114457			Lymphocyte subset: CD16(+)×CD56(+) (%)	0.003195			Glutamine (nmol/mL)	0.002619
		Docosahexaenoic acid (μg/mL)	0.0188335			Lymphocyte subset: CD3(+)×CD19(-) (%)	0.000223			Hy proline (nmol/mL)	0.0026
		Docosapentaenoic acid (μg/mL)	0.00508904			Ornithine (nmol/mL)	0.000217			IgA (mg/dL)	0.006895
		Eicosatrienoic acid (μg/mL)	0.015251			P-ethanolamine (nmol/mL)	0.002151			IgG (mg/dL)	0.005893
		Ferritin (ng/mL)	0.0080152			Plasma 2-Oxoisovaleric acid for metaboric compounds (Quantitative values)	0.001048			IgM (mg/dL)	0.004877
		Free testosterone (pg/mL)	0.0121199			Plasma 3-Hydroxybutyric acid for metaboric compounds (Quantitative values)	0.000268			Interleukin-6 (pg/mL)	0.003293
		Haematocrit (%)	0.0204029			Plasma His for metaboric compounds (Quantitative values)	0.000671			Leucine－rich alpha 2 glycoprotein (μg/mL)	0.005206
		Hy proline (nmol/mL)	0.00844777			Plasma Hypoxanthine for metaboric compounds (Quantitative values)	0.000798			Linolenic acid (%)	0.003639
		Hyaluronic acid (ng/mL)	0.0230973			Plasma renin activity (ng/mL/hr)	0.000255			Lymphocyte subset: CD16(-)×CD56(-) (%)	0.004628
		Lutein (µM)	0.00566148			Plasma Sarcosine for metaboric compounds (Quantitative values)	0.000263			Lymphocyte subset: CD16(-)×CD56(-) (/μL)	0.002152
		Lymphocyte subset: CD16(-)×CD56(-) (/μL)	0.00851296			Plasma SARS-CoV-2 spike protein IgG (AU/mL)	0.000568			Lymphocyte subset: CD16(+)×CD56(-) (%)	0.004821
		Lymphocyte subset: CD16(-)×CD56(+) (/μL)	0.00799195			Plasma SARS-CoV-2 spike protein IgM (index/mL)	0.00041			Lymphocyte subset: CD3(-)×CD19(+) (/μL)	0.00302
		Lymphocyte subset: CD3(-)×CD19(+) (/μL)	0.0521119			Soma C (IGF-1) (ng/mL)	0.000587			Lymphocyte subset: CD4(-)×CD8(+) (%)	0.001471
		Lymphocyte subset: CD3(+)×CD19(-) (/μL)	0.0168636			Stab neutrophil (%)	0.000504			Lymphocyte subset: CD4(+)×CD8(-) (/μL)	0.02177
		Lymphocyte subset: CD4(-)×CD8(-) (/μL)	0.0375223			Urinary aquaporin 2 (ng/mL)	0.000311			Plasma Gln_potato for metaboric compounds (Quantitative values)	0.002434
		Lysine (nmol/mL)	0.00469167			Urine β2MG (μg/L)	0.000292			Plasma Glu for metaboric compounds (Quantitative values)	0.002542
		M ethanolamine (nmol/mL)	0.0171333		Checkup	Capillary flow (average flow during 30 seconds at rest)	0.000306			Plasma Phe for metaboric compounds (Quantitative values)	0.001635
		Malondialdehyde-modified low-density lipoprotein (U/L)	0.0119481			Grip strength left (kgf)	0.001258			Plasma Thr for metaboric compounds (Quantitative values)	0.001437
		Myristic acid (μg/mL)	0.0115485			s-IgA secretion rate (µg/min)	0.000326			Platelet count (×104/μL)	0.003455
		Pentosidine Plasma (pmol/mL)	0.00531631			Time from upper arm to right ankle (s) determined from pulse wave	0.000413			Potassium (mEq/L)	0.003423
		Pepsinogen 2	0.0543827		Food and Nutrients	‘Breakfast with staple food’ frequency Twice a week	0.00067			Plasma SARS-CoV-2 spike protein IgG (AU/mL)	0.007673
		Plasma 2_Hydroxybutyric acid for metaboric compounds (Quantitative values)	0.0185327			Bread once a week	0.00282			Plasma SARS-CoV-2 spike protein IgM (index/mL)	0.00613
		Plasma Betaine for metaboric compounds (Quantitative values)	0.0159021			Chicken 2-3 times a week	0.002793			Serotonin ng/mL)	0.001619
		Plasma Creatine for metaboric compounds (Quantitative values)	0.0184084			Cooking sugar (g/day)	0.000392			telomere_post	0.005793
		Plasma N,N-Dimethylglycine for metaboric compounds (Quantitative values)	0.0119835			Did not eat dried or salted fish	0.000575			telomere_pre	0.002289
		Plasma Phe for metaboric compounds (Quantitative values)	0.00521226			Did not eat mushrooms	0.001712			Tumour necrosis factor-α (pg/mL)	0.002523
		Plasma Sarcosine for metaboric compounds (Quantitative values)	0.0161412			Dishes with fish (tempura, fried fish) once a week	0.001922			Urine 2-Oxoglutaric acid for metaboric compounds (Quantitative values)	0.002287
		Plasma SARS-CoV-2 spike protein IgM (index/mL)	0.138007			Drink (100% fruit juice, 100% vegetable juice) 1 glass daily	0.001239			Urine Creatine for metaboric compounds (Quantitative values)	0.003704
		Plasma Tyr for metaboric compounds (Quantitative values)	0.00544977			Drink (coffee) at least 4 cups daily	0.002017			Urine Gluconic acid for metaboric compounds (Quantitative values)	0.003461
		Plasma Uridine for metaboric compounds (Quantitative values)	0.00745755			Fruit (all other fruits) 4-6 times a week	0.007559		Checkup	Blood pressure (bpm)	0.03193
		Plasma Zeaxanthin (µM)	0.00986661			Folate (μg/day)	0.00819342			Left arm impedance (50 kHz)	0.002077
		Red blood cell count (×104/μL)	0.0388407			Meat-based dishes (fried food, tempura) once a week	0.000396			Little difficulty standing up from chair	0.003876
		Thymus and Activation-Regulated Chemokine (pg/mL)	0.0201012			Noodles (udon) less than once a week	0.000482			No history of osteoarthritis shoulder joint	0.0022
		Triglycerides (mg/dL)	0.00927939			Phosphorus/AI (mg/day)	0.000218			Rise test (10 cm)	0.0119
		Tryptophan (nmol/mL)	0.00961728			Salt equivalent_green and yellow vegetables (g)	0.000951		Food and Nutrients	Calcium/RDA (mg/day)	0.00288
		Type 1 collagen cross-linked N-terminal telopeptide (nMBCE/L)	0.0181083			Seasonal fruit (oranges and other citrus fruits) 2-3 times a week	0.000599			Carbohydrate_grains (g)	0.004222
		Type 1 procollagen N-terminal propeptide (μg/L)	0.0297058			Soy sauce quantity (salt equivalent) (g/day)	0.000598			Cholesterol_Other vegetables (other vegetables + mushrooms + algae) (mg)	0.002
		Urine Aldosterone (μg/day)	0.0300046			Sweets and snacks (ice cream) Not eaten	0.000502			Did not eat food (radish, turnip)	0.00224
		Urine cis_Aconitic acid for metaboric compounds (Quantitative values)	0.0149672			Vitamin A assessment results (yellow)	0.000437			Dishes with meat (e.g. hamburgers) not eaten	0.005011
		Urine Citric acid for metaboric compounds (Quantitative values)	0.00842044			Vitamin B6_green vegetables (mg)	0.000219			Drink (coffee) 2-3 cups daily	0.005321
		Urine C-peptide (μg/day)	0.0241316			Vitamin B6_seafood (mg)	0.000437			Drinks (100% fruit juice, 100% vegetable juice) 2-3 glasses per week	0.005469
		Urine Gln for metaboric compounds (Quantitative values)	0.0177911			Water (g/day)	0.000416			Fatty acids: C22:1(M) (mg/day)	0.002405
		Urine Lys for metaboric compounds (Quantitative values)	0.00769652			Zinc_eggs (mg)	0.000204			Fish with bones 2-3 times a week	0.001634
		Vasopressin (pg/mL)	0.00806691			β-carotene equivalent_eggs (µg)	0.000296			Grilled fish (g/day)	0.001795
		White blood cell count (/μＬ)	0.0179		Gut bacteria flora	Dialister	0.001118			Iron_cereals (mg)	0.002325
	Checkup	10m walk (ms)	0.00677898			Faecalicoccus	0.001591			Less than 1 cup of (miso soup) per day on average	0.00806
		Body temperature (℃)	0.0282013			Lactococcus	0.000587			Less than once a week for potatoes	0.002478
		Left vascular age (years)	0.0059863			Sporobacter	0.000898			Liver once a week	0.002928
		Right ankle MAP(%)	0.0341808		Lifestyle habit	Administrative occupational workers	0.00025			Manganese determination result (yellow)	0.003667
		Right CAVI (Quantitative values)	0.00446047			Always swallows tea or miso soup	0.004017			Manganese determination results (blue)	0.006474
		Right forearm circumference (cm)	0.0217429			Changed eating habits 1-2 years ago	0.003195			Oily fish 4-6 times a week	0.003178
		Right upper arm pulse pressure (mmHG)	0.00545711			Consumes a certain amount of main and side dishes	0.002327			Pantethonic acid/AI (mg/day)	0.002585
		SIgA secretion (μg/min)	0.0211441			Current living situation normal	0.002848			Phosphorus determination result (yellow)	0.003415
		Skin temperature on the back of the hand (℃)	0.00728543			Do not eat or drink when suffering from a cold	0.007749			Phosphorus_drinks (mg)	0.002713
		vascular pulse width (average flow during 30 seconds at rest)	0.0162723			Eats lunch at home	0.00473			Plasma Lipopolysaccharide-binding protein (µg/mL)	0.001658
		visceral fat area (cm2)	0.0335121			Eats out 4-6 times a week	0.00216			Plasma Zeaxanthin (µg/mL)	0.007214
	Food and Nutrients	Cryptoxanthin (µg/day)	0.030051			Had bad teeth as a teenager	0.000911			Root vegetables (g/day)	0.002741
		Drinks (green tea: 2-3 cups daily)	0.00973194			Have winter exercise habits	0.000651			Salt equivalent_Green and yellow vegetables (g)	0.002168
		Fatty acids : C10:0(S)（mg/day）	0.0115145			No anxiety about falling in the house	0.000315			Seasonal fruit (strawberries) 2-3 times a week	0.003496
		Fatty acids : C17_OA (mg/day）	0.00861645			No consideration of reducing oil consumption	0.002515			Seaweed once daily	0.007735
		Folic acid (tasty beverages)	0.0316518			No diarrhoea due to lack of patience	0.001915			Vitamin B6_eggs (mg)	0.006817
		Grilled fish (g/day)	0.119663			No difficulty getting groceries and carrying them home	0.00075			Vitamin K_confectionery (µg)	0.003461
		Lipids (Other vegetables + Mushrooms + Seaweed) (g)	0.00464677			No difficulty with sports or dancing	0.000793			Zinc_cereals (mg)	0.003236
		Lipids (seasonings and spices) (g)	0.00517775			No fractured arms	0.001141		Gut bacteria flora	Blautia	0.001882
		Meal (g/day)	0.0083876			No hand eczema	0.001869		Lifestyle habit	Agricultural workers	0.001492
		Monounsaturated fatty acids Eggs (g)	0.00672732			No history of hyperlipidaemia	0.003376			Consider salt reduction to some extent	0.005168
		n-6 fatty acids (seafood) (g)	0.0113006			Occasionally had fun	0.000597			Consumption of main and side dishes considered	0.00956
		Normal/high-fat milk (less than once a week)	0.00990133			Professional and technical occupations	0.000215			Consumption of some main and side dishes considered	0.005941
		Plasma Glu for metaboric compounds (Quantitative values)	0.00906769			Rarely mouth-breathe	0.006022			Have partial dentures	0.00324
		Potassium/DG (mg/day)	0.015692			Slight difficulty getting shopping and taking it home	0.000299			Occasional mouth breather	0.002182
		Salt equivalent (other vegetables + mushrooms + algae) (g)	0.0113251			Slightly dozy when sitting quietly	0.00077			Occasionally brooding	0.005796
		Vaccination weight Other vegetables (Other vegetables + Mushrooms + Seaweed) (g)	0.00872064			Somewhat reluctant to devise menus	0.002908			Occupation (unclassifiable)	0.004993
		Vitamin B2 (tasty beverages) (mg)	0.0212894			Stress diarrhoea present	0.001636			office workers	0.001842
		Zinc (mg/day)	0.0127479			Thinking of improving eating habits in the future	0.001645		Tongue bacteria flora	Corynebacterium	0.006554
	Lifestyle habit	Difficulty walking a little briskly	0.0147012		Tongue bacteria flora	Neisseriaceae	0.000407			Gemella	0.00203
		Joint stiffness and pain on cold days	0.0045668			Oribacterium	0.000668			Oribacterium	0.007946
	Tongue bacteria flora	Campylobacter	0.0184834		Vaccine type	three doses of Pizer mRNA vaccine	0.000412			Oribacterium	0.004492
		Capnocytophaga	0.0116286							Peptostreptococcaceae_incertae_sedis	0.001607
		Eubacteriaceae	0.0255424						Vaccine type	three doses of Pizer mRNA vaccine	0.002713
		Haemophilus	0.011256							two doses of Pizer and Moderna dose for third mRNA vaccine	0.002324
		Lachnoanaerobaculum	0.0120353
		Megasphaera	0.0243545
		Neisseriaceae	0.00843174
		Prevotella	0.0330072
		Selenomonas	0.0464063
